# Supplementary material for: Hydrogen sulfide blocks HIV rebound by maintaining mitochondrial bioenergetics and redox homeostasis
Source: eLife. 2021 Nov 18;10:e68487. doi: 10.7554/eLife.68487 (PMC8660018; doi:10.7554/eLife.68487)
Supplement: Figure 1—source data 1. [file elife-68487-fig1-data1.zip]

Archive with 13 entries (12 files):
- Figure 1-source data1/
- Figure 1-source data1/.DS_Store
- __MACOSX/Figure 1-source data1/._.DS_Store
- Figure 1-source data1/U1+PMA_MPST.jpg
- __MACOSX/Figure 1-source data1/._U1+PMA_MPST.jpg
- Figure 1-source data1/Figure 1-source data 1.tiff
- __MACOSX/Figure 1-source data1/._Figure 1-source data 1.tiff
- Figure 1-source data1/U1+PMA_GAPDH.tif
- __MACOSX/Figure 1-source data1/._U1+PMA_GAPDH.tif
- Figure 1-source data1/U1+PMA_CTH.tif
- __MACOSX/Figure 1-source data1/._U1+PMA_CTH.tif
- Figure 1-source data1/U1+PMA_CBS.tif
- __MACOSX/Figure 1-source data1/._U1+PMA_CBS.tif
