# Supplementary material for: Hydrogen sulfide blocks HIV rebound by maintaining mitochondrial bioenergetics and redox homeostasis
Source: eLife. 2021 Nov 18;10:e68487. doi: 10.7554/eLife.68487 (PMC8660018; doi:10.7554/eLife.68487)
Supplement: Figure 1—source data 2. [file elife-68487-fig1-data2.zip]

Archive with 13 entries (12 files):
- Figure 1-source data 2/
- Figure 1-source data 2/.DS_Store
- __MACOSX/Figure 1-source data 2/._.DS_Store
- Figure 1-source data 2/U937+PMA_GAPDH.tif
- __MACOSX/Figure 1-source data 2/._U937+PMA_GAPDH.tif
- Figure 1-source data 2/U937+PMA_MPST.tif
- __MACOSX/Figure 1-source data 2/._U937+PMA_MPST.tif
- Figure 1-source data 2/U937+PMA_CBS.tif
- __MACOSX/Figure 1-source data 2/._U937+PMA_CBS.tif
- Figure 1-source data 2/U937+PMA_CTH.tif
- __MACOSX/Figure 1-source data 2/._U937+PMA_CTH.tif
- Figure 1-source data 2/Figure 1-source data 2.tiff
- __MACOSX/Figure 1-source data 2/._Figure 1-source data 2.tiff
