# Supplementary material for: Hydrogen sulfide blocks HIV rebound by maintaining mitochondrial bioenergetics and redox homeostasis
Source: eLife. 2021 Nov 18;10:e68487. doi: 10.7554/eLife.68487 (PMC8660018; doi:10.7554/eLife.68487)
Supplement: Figure 2—figure supplement 1—source data 1. [file elife-68487-fig2-figsupp1-data1.zip]

Archive with 13 entries (12 files):
- Figure 2-figure supplement 1-source data 1/
- Figure 2-figure supplement 1-source data 1/J1.1_CTH.jpg
- __MACOSX/Figure 2-figure supplement 1-source data 1/._J1.1_CTH.jpg
- Figure 2-figure supplement 1-source data 1/.DS_Store
- __MACOSX/Figure 2-figure supplement 1-source data 1/._.DS_Store
- Figure 2-figure supplement 1-source data 1/J1.1_CBS.jpg
- __MACOSX/Figure 2-figure supplement 1-source data 1/._J1.1_CBS.jpg
- Figure 2-figure supplement 1-source data 1/Figure 2-figure supplement 1-source data 1.tiff
- __MACOSX/Figure 2-figure supplement 1-source data 1/._Figure 2-figure supplement 1-source data 1.tiff
- Figure 2-figure supplement 1-source data 1/J1.1_GAPDH.jpg
- __MACOSX/Figure 2-figure supplement 1-source data 1/._J1.1_GAPDH.jpg
- Figure 2-figure supplement 1-source data 1/J1.1_p24.jpg
- __MACOSX/Figure 2-figure supplement 1-source data 1/._J1.1_p24.jpg
