# Supplementary material for: Hydrogen sulfide blocks HIV rebound by maintaining mitochondrial bioenergetics and redox homeostasis
Source: eLife. 2021 Nov 18;10:e68487. doi: 10.7554/eLife.68487 (PMC8660018; doi:10.7554/eLife.68487)
Supplement: Figure 5—source data 2. [file elife-68487-fig5-data2.zip]

Archive with 11 entries (10 files):
- Figure 5-source data 2/
- Figure 5-source data 2/U1+GYY+PMA_GAPDH.jpg
- __MACOSX/Figure 5-source data 2/._U1+GYY+PMA_GAPDH.jpg
- Figure 5-source data 2/Figure 5-source data 2.tiff
- __MACOSX/Figure 5-source data 2/._Figure 5-source data 2.tiff
- Figure 5-source data 2/.DS_Store
- __MACOSX/Figure 5-source data 2/._.DS_Store
- Figure 5-source data 2/U1+GYY+PMA_HMOX1.jpg
- __MACOSX/Figure 5-source data 2/._U1+GYY+PMA_HMOX1.jpg
- Figure 5-source data 2/U1+GYY+PMA_Nrf2.jpg
- __MACOSX/Figure 5-source data 2/._U1+GYY+PMA_Nrf2.jpg
