# Supplementary material for: Hydrogen sulfide blocks HIV rebound by maintaining mitochondrial bioenergetics and redox homeostasis
Source: eLife. 2021 Nov 18;10:e68487. doi: 10.7554/eLife.68487 (PMC8660018; doi:10.7554/eLife.68487)
Supplement: Figure 5—source data 3. [file elife-68487-fig5-data3.zip]

Archive with 13 entries (12 files):
- Figure 5-source data 3/
- Figure 5-source data 3/U1+GYY+PMA_GAPDH.jpg
- __MACOSX/Figure 5-source data 3/._U1+GYY+PMA_GAPDH.jpg
- Figure 5-source data 3/Figure 5-source data 3.tiff
- __MACOSX/Figure 5-source data 3/._Figure 5-source data 3.tiff
- Figure 5-source data 3/.DS_Store
- __MACOSX/Figure 5-source data 3/._.DS_Store
- Figure 5-source data 3/U1+GYY+PMA_p-p65.jpg
- __MACOSX/Figure 5-source data 3/._U1+GYY+PMA_p-p65.jpg
- Figure 5-source data 3/U1+GYY+PMA_p65.jpg
- __MACOSX/Figure 5-source data 3/._U1+GYY+PMA_p65.jpg
- Figure 5-source data 3/U1+GYY+PMA_YY1.jpg
- __MACOSX/Figure 5-source data 3/._U1+GYY+PMA_YY1.jpg
